# Supplementary material for: Systemic Lonp1 Haploinsufficiency Mitigates Cardiac Mitochondrial Dysfunction Induced by Cardiomyocyte-Specific Lonp1 Haploinsufficiency via Potential Inter-Organ Crosstalk
Source: Biomolecules. 2025 Aug 13;15(8):1159. doi: 10.3390/biom15081159 (PMC12384522; doi:10.3390/biom15081159)
Supplement: Supplementary file 1 [file biomolecules-15-01159-s001.zip]

Archive with 3 entries (3 files):
- Fig S1 and S2.pdf
- Table S1.pdf
- Table S2.xlsx
