# Supplementary material for: Systemic Lonp1 Haploinsufficiency Mitigates Cardiac Mitochondrial Dysfunction Induced by Cardiomyocyte-Specific Lonp1 Haploinsufficiency via Potential Inter-Organ Crosstalk
Source: Biomolecules. 2025 Aug 13;15(8):1159. doi: 10.3390/biom15081159 (PMC12384522; doi:10.3390/biom15081159)
Supplement: Supplementary file 1 [file biomolecules-15-01159-s001.zip › Table S2.xlsx]

## Sheet: Body and Heart weight
Cre-Control [ male]										Cre(flx/wt) [ male]
Physical Tag	Sex	Age	Genotype	Body weight	Heart Weight	Tibia length	Normalized HWt/TL			Physical Tag	Sex	Age	Genotype	Body weight	Heart Weight	Tibia length	Normalized HWt/TL
C1617	Male	11w +6d	(Cre), (WT)	31.32	Not measured	Not measured	Not measured			C1157	Male	12w +3d	(Cre), (Fl/Wt)	31.06	0.1989	1.9	0.104684
C1618	Male	11w +6d	(Cre), (WT)	25.20	0.1465	2.0	0.07325			C1158	Male	12w +3d	(Cre), (Fl/Wt)	27.92	0.1600	1.8	0.0888889
C1621	Male	11w +6d	(Cre), (WT)	28.12	0.1634	2.0	0.0817			C765		12w +0d		28.45	0.1649	1.9	0.0867895
C1589	Male	13w +3d	(Cre), (WT)	29.19	0.1694	2.2	0.077			C1630	Male	11w +4d	(Cre), (Fl/Wt)	27.22	0.1555	1.8	0.0863889
C1590	Male	13w +3d	(Cre), (WT)	28.32	0.1667	2.0	0.08335			C1631	Male	11w +4d	(Cre), (Fl/Wt)	27.08	0.1552	1.8	0.0862222
C1475	Male	12w +2d	(Cre), (WT)	25.94	0.1617	2.2	0.0735			C1597	Male	12w +4d	(Cre), (Fl/Wt)	28.88	0.1789	2	0.08945
C1476	Male	12w +2d	(Cre), (WT)	25.52	0.1422	2.1	0.0677143			C1598	Male	12w +4d	(Cre), (Fl/Wt)	27.54	0.146	2.1	0.0695238
C1477	Male	12w +2d	(Cre), (WT)	25.18	0.1452	2.0	0.0726			C1186	Male	16w +1d	(Cre), (Fl/Wt)	31.28	0.1604	1.9	0.0844211
C1478	Male	12w +2d	(Cre), (WT)	25.75	0.1420	2.1	0.067619			C1451	Male	12w +3d	(Cre), (Fl/Wt)	26.22	0.1426	1.8	0.0792222
C1481	Male	12w +2d	(Cre), (WT)	28.28	0.1523	2.1	0.0725238			C1456	Male	12w +2d	(Cre), (Fl/Wt)	25.83	0.1463	2	0.07315
C1482	Male	12w +2d	(Cre), (WT)	29.42	0.1401	2.2	0.0636818
C852	Male	12w +1d	(Cre), (WT)	24.12	0.1248	2	0.0624			C786	Male	12w +5d	(Cre), (Fl/Wt)	26.36	0.1401	1.8	0.0778333
C853	Male	12w +1d	(Cre), (WT)	27.23	0.1427	2	0.07135			C386	Male	12w +6d	(Cre), (Fl/Wt)	Not measured	0.1197	1.7	0.0704118
C854	Male	12w +1d	(Cre), (WT)	25.98	0.1269	2	0.06345			C388	Male	12w +5d	(Cre), (Fl/Wt)	Not measured	0.1655	2	0.08275
C856	Male	12w +1d	(Cre), (WT)	25.83	0.1434	2	0.0717			C394	Male	12w +5d	(Cre), (Fl/Wt)	Not measured	0.1384	1.8	0.0768889
C870	Male	12w +2d	(Cre), (WT)	25.33	0.1438	1.9	0.0756842			C397	Male	12w +5d	(Cre), (Fl/Wt)	Not measured	0.1513	1.9	0.0796316
C895	Male	11w +1d	(Cre), (WT)	26.94	0.1591	2	0.07955			C402	Male	12w +0d	(Cre), (Fl/Wt)	Not measured	0.1655	1.8	0.0919444
C896	Male	11w +1d	(Cre), (WT)	27.16	0.1605	2.1	0.0764286			C403	Male	12w +0d	(Cre), (Fl/Wt)	Not measured	0.1637	1.8	0.0909444
C869	Male	12w +2d	(Cre), (WT)		0.1598	2	0.0799			C391	Male	12w +5d	(Cre), (Fl/Wt)	Not measured	0.157	1.9	0.0826316
C900	Male	11w +1d	(Cre), (WT)	26.66	0.1581	2.1	0.0752857
Cre-Control [ female]										Cre(flx/wt) [ female]
Physical Tag	Sex	Age	Genotype	Body weight	Heart Weight	Tibia length	Normalized HWt/TL			Physical Tag	Sex	Age	Genotype	Body weight	Heart Weight	Tibia length	Normalized HWt/TL
C1077	Female	12w +3d	(Cre), (WT)	22.25	0.1325	2.2	0.0602273			C1452	Female	12w +3d	(Cre), (Fl/Wt)	19.84	0.1149	2	0.05745
C1078	Female	12w +3d	(Cre), (WT)	21.50	0.1336	2.2	0.0607273			C1581	Female	13w +3d	(Cre), (Fl/Wt)	22.74	0.1126	1.9	0.0592632
C1079	Female	12w +3d	(Cre), (WT)	21.76	0.2223	2	0.11115			C1583	Female	13w +3d	(Cre), (Fl/Wt)	20.96	0.1197	2.0	0.05985
C1147	Female	12w +3d	(Cre), (WT)	21.88	0.1419	2.2	0.0645			C1611	Female	12w +2d	(Cre), (Fl/Wt)	Not measured	0.0659	2	0.03295
C1153	Female	12w +1d	(Cre), (WT)	20.77	0.1275	2.1	0.0607143			C1614	Female	12w +2d	(Cre), (Fl/Wt)	22.32	0.1176	2	0.0588
C1183	Female	11w +2d	(Cre), (WT)	20.65	0.1224	2.1	0.0582857			C1615	Female	12w +2d	(Cre), (Fl/Wt)	21.43	0.1441	2.1	0.068619
C1184	Female	11w +2d	(Cre), (WT)	20.46	0.1191	2.1	0.0567143			C761	Female	12w +0d	(Cre), (Fl/Wt)	19.30	0.1124	2	0.0562
C1498	Female	12w +4d	(Cre), (WT)	20.49	0.1058	2.0	0.0529			C762	Female	12w +0d	(Cre), (Fl/Wt)	21.77	0.1353	2	0.06765
C1499	Female	12w +4d	(Cre), (WT)	20.12	0.1036	2.0	0.0518			C791	Female	11w +5d	(Cre), (Fl/Wt)	20.88	0.1068	2	0.0534
C792	Female	12w +5d	(Cre), (WT)	20.83	0.1379	2	0.06895			C805	Female	11w +6d	(Cre), (Fl/Wt)	18.79	0.1317	2	0.06585
C898	Female	11w +1d	(Cre), (WT)	22.27	0.1419	2	0.07095			C807	Female	11w +6d	(Cre), (Fl/Wt)	20.22	0.1329	1.9	0.0699474
C584	Female	13w +0d	(Cre), (WT)	Not measured	0.1306	1.9	0.0687368			C796	Female	12w +5d	(Cre), (Fl/Wt)	19.72	0.1216	2	0.0608
										C798	Female	12w +5d	(Cre), (Fl/Wt)	20.5	0.1249	2	0.06245
										C386	Female	12w +6d	(Cre), (Fl/Wt)	Not measured	0.1197	2	0.05985
										C1458	Female	12w +2d	(Cre), (Fl/Wt)	20.09	0.1103	2	0.05515
WT [ male]										HET [ male]
Physical Tag	Sex	Age	Genotype	Body weight	Heart Weight	Tibia length	Normalized HWt/TL			Physical Tag	Sex	Age	Genotype	Body weight	Heart Weight	Tibia length	Normalized HWt/TL
H104	Male	12w +3d	(WT)	23.76	0.1248	2.1	0.0594286			H086	Male	13w +2d	(Het)	27.44	Not measured	Not measured	Not measured
H111	Male	12w +3d	(WT)	26.68	0.1288	2.1	0.0613333			H087	Male	13w +2d	(Het)	28.60	0.1681	2.2	0.0764091
H114	Male	12w +3d	(WT)	23.05	0.1150	2.0	0.0575			H089	Male	13w +2d	(Het)	27.81	Not measured	Not measured	Not measured
H137	Male	11w +2d	(WT)	24.96	0.1303	1.9	0.0685789			H090	Male	13w +2d	(Het)	28.22	Not measured	Not measured	Not measured
H009	Male	13w +6d	(WT)	24.64	0.1479	2.1	0.0704286			H105	Male	12w +3d	(Het)	26.88	0.1513	1.9	0.0796316
H012	Male	13w +6d	(WT)	25.85	0.1353	2.0	0.06765			H112	Male	12w +3d	(Het)	28.42	Not measured	Not measured	Not measured
H018	Male	12w +5d	(WT)	26.95	0.1283	2	0.06415			H135	Male	11w +2d	(Het)	25.83	0.1413	2.0	0.07065
H021	Male	12w +5d	(WT)	25.76	0.1251	2.2	0.0568636			H136	Male	11w +2d	(Het)	23.65	0.1332	2.0	0.0666
H134	Male	11w +2d	(WT)	25.89	0.1458	2	0.0729			H008	Male	13w +6d	(Het)	Not measured	0.1367	2	0.06835
H143	Male	12w +1d	(WT)	28.47	0.1293					H010	Male	13w +6d	(Het)	Not measured	0.1542	2	0.0771
H149	Male	11w +3d	(WT)	27.13	0.1937	Not measured	Not measured			H011	Male	13w +6d	(Het)	Not measured	0.1305	2.1	0.0621429
H171	Male	12w +0d	(WT)	26	0.1312	2.3	0.0570435			H017	Male	12w +5d	(Het)	Not measured	0.1412	2	0.0706
H172	Male	12w +0d	(WT)	26.32	0.141	2	0.0705			H019	Male	12w +5d	(Het)	Not measured	0.1374	2.1	0.0654286
										H020	Male	12w +5d	(Het)	Not measured	0.1310	2.1	0.062381
										H022	Male	12w +5d	(Het)	Not measured	0.1409	2.3	0.0612609
										H150	Male	11w +3d	(Het)	26	0.1546	Not measured	Not measured
										H151	Male	11w +3d	(Het)	26.88	0.1488	Not measured	Not measured
										H152	Male	11w +3d	(Het)	25.81	0.1399	Not measured	Not measured
										H173	Male	12w +0d	(Het)	26.15	0.1436	2.1	0.068381
WT [ female]										HET [ female]
Physical Tag	Sex	Age	Genotype	Body weight	Heart Weight	Tibia length	Normalized HWt/TL			Physical Tag	Sex	Age	Genotype	Body weight	Heart Weight	Tibia length	Normalized HWt/TL
H094	Female	13w +2d	(WT)	23.15	0.1551					H092	Female	13w +2d	(Het)	20.78	0.1369	1.9	0.0720526
H108	Female	12w +3d	(WT)	19.70	0.1085	1.9	0.0571053			H095	Female	13w +2d	(Het)	22.28	0.1203	2.0	0.06015
H117	Female	12w +3d	(WT)	19.15	0.1079	2.0	0.05395			H109	Female	12w +3d	(Het)	20.09	0.1096	1.9	0.0576842
H123	Female	13w +6d	(WT)	21.63	0.1215	2.2	0.0552273			H118	Female	12w +3d	(Het)	19.15	0.1067	2.0	0.05335
H124	Female	13w +6d	(WT)	21.62	0.1185	2.1	0.0564286			H122	Female	13w +6d	(Het)	22.25	0.191	2.1	0.0909524
H140	Female	11w +2d	(WT)	19.4	0.1102	1.9	0.058			H126	Female	13w +6d	(Het)	18.92	0.1066	2.1	0.0507619
H141	Female	11w +2d	(WT)	19.37	0.1013	2.0	0.05065			H138	Female	11w +2d	(Het)	20.19	0.0985	2	0.04925
H016	Female	13w +6d	(WT)		0.1050	1.9	0.0552632			H139	Female	11w +2d	(Het)	18.87	0.0929	1.8	0.0516111
H026	Female	12w +5d	(WT)		0.1075	2.1	0.0511905			H023	Female	12w +5d	(Het)	Not measured	0.1113	2.1	0.053
H027	Female	12w +5d	(WT)		0.1028	1.9	0.0541053			H024	Female	12w +5d	(Het)	Not measured	0.1077	2.1	0.0512857
H028	Female	12w +5d	(WT)		0.1136	2.0	0.0568			H025	Female	12w +5d	(Het)	Not measured	0.1081	2.0	0.05405
H146	Female	12w +1d	(WT)	18.88	0.1183					H029	Female	12w +5d	(Het)	Not measured	0.1378	2.0	0.0689
H148	Female	12w +1d	(WT)	18.64	0.1041					H014	Female	13w +6d	(Het)	Not measured	0.0941	2	0.04705
H153	Female	11w +3d	(WT)	20.08	0.1037					H030	Female	12w +5d	(Het)	Not measured	0.1128	2.3	0.0490435
H155	Female	11w +3d	(WT)	18.67	0.095					H145	Female	12w +1d	(Het)	18.98	0.1157	Not measured	Not measured
H180	Female	12w +0d	(WT)	22.58	0.1419					H147	Female	12w +1d	(Het)	18.75	0.1213	Not measured	Not measured
										H154	Female	11w +3d	(Het)	17.76	0.1008	Not measured	Not measured
										H156	Female	11w +3d	(Het)	18.1	0.0931	Not measured	Not measured
										H157	Female	11w +3d	(Het)	19.01	0.0949	Not measured	Not measured
										H179	Female	12w +0d	(Het)	21.35	0.1221	1.7	0.0718235

## Sheet: ECHO data
			Heart Rate	Diameter;s	Diameter;d	Volume;s	Volume;d	Stroke Volume	Ejection Fraction	Fractional Shortening	Cardiac Output	LV Mass	LV Mass Cor	LVAW;s	LVAW;d	LVPW;s	LVPW;d				Heart Rate	Diameter;s	Diameter;d	Volume;s	Volume;d	Stroke Volume	Ejection Fraction	Fractional Shortening	Cardiac Output	LV Mass	LV Mass Cor	LVAW;s	LVAW;d	LVPW;s	LVPW;d
	WT		BPM	mm	mm	uL	uL	uL	%	%	mL/min	mg	mg	mm	mm	mm	mm		Lonp1GKO-HET		BPM	mm	mm	uL	uL	uL	%	%	mL/min	mg	mg	mm	mm	mm	mm
		H079	421.915	1.93323	3.30667	11.6928	44.3916	32.6988	73.6599	41.5356	13.7961	103.383	82.7063	1.57897	1.06809	1.23271	0.746722			H082	376.257	3.6705	4.4991	57.0605	92.6115	35.551	38.3872	18.4171	13.3763	80.3366	64.2693	0.940321	0.483325	0.728023	0.528443
		H081	347.041	3.03028	4.34699	35.9125	85.3342	49.4216	57.9154	30.2901	17.1514	104.041	83.2329	1.11369	0.765339	0.964806	0.543768			H086	490.838	2.78045	3.35213	29.0926	45.8723	16.7797	36.5792	17.0543	8.23612	119.85	95.88	1.1037	0.867406	1.30087	1.11123
		H171	357.867	2.61874	4.41858	25.2732	88.5656	63.2924	71.4638	40.7335	22.6503	101.194	80.9553	1.27056	0.526868	1.27353	0.725425			H089	488.334	2.09578	3.05896	14.3706	36.7084	22.3378	60.852	31.4871	10.9083	62.7888	50.2311	1.05601	0.74793	0.886642	0.645313
		H199	501.337	2.33634	2.89286	18.8543	32.0436	13.1893	41.1604	19.2378	6.61227	70.5647	56.4517	1.25455	0.975184	0.855544	0.633558			H090	512.164	2.99189	3.84882	35.0846	64.0146	28.93	45.1928	22.2645	14.8169	84.6441	67.7152	1.02478	0.762106	0.905669	0.549198
		H194	534.664	1.70283	2.72237	8.46007	27.7828	19.3228	69.5493	37.4507	10.3312	92.0984	73.6788	1.55879	1.10092	1.33167	0.933599			H195	487.198	2.03669	3.23289	13.435	41.9924	28.5574	68.0061	37.0009	13.9131	171.122	136.897	2.11553	1.17016	1.37185	1.40867
		H094	492.314	2.53055	3.64403	23.0102	56.044	33.0338	58.9427	30.5564	16.263	92.6755	74.1404	0.865715	0.608856	1.27846	0.89471			H196	566.228	1.75452	2.62256	9.10854	25.3056	16.1971	64.0058	33.0987	9.17123	78.513	62.8104	1.2814	0.938465	1.38744	0.963108
		H096	501.337	2.45326	3.63038	21.3174	55.5445	34.227	61.621	32.4241	17.1593	83.8264	67.0611	1.05651	0.622547	1.11113	0.779588			H087	543.823	2.02879	2.97498	13.2543	34.3028	21.0485	61.3608	31.8049	11.4466	97.7424	78.1939	1.41943	0.992664	1.26912	0.953149
		H124	345.523	2.55277	3.56555	23.5433	53.1936	29.6504	55.7404	28.4045	10.2449	110.401	88.3206	1.48564	1.09063	0.994021	0.659158			H084	427.35	2.69528	3.73872	26.9117	59.8422	32.9304	55.0288	27.909	14.0728	107.475	85.9798	1.21649	0.805157	1.12603	0.820002
		H123	466.418	2.58346	3.04924	24.2325	36.4885	12.2561	33.5888	15.2752	5.71644	48.1022	38.4817	0.782139	0.617042	0.647397	0.532667			H092	469.141	2.68154	3.78073	26.5623	61.2057	34.6435	56.6017	29.0736	16.2527	84.7037	67.763	1.12148	0.73288	0.941387	0.609746
																				H095	486.014	2.88802	3.87604	31.8895	64.953	33.0635	50.9037	25.4906	16.0693	89.4827	71.5861	1.18271	0.84618	0.882703	0.509673
	Cre-Control	C1496	482.532	1.85412	3.03102	10.4963	35.9404	25.4441	70.7953	38.8285	12.2776	185.863	148.69	2.12986	1.55591	1.48887	1.30324			H122	413.01	2.69936	3.25416	27.0539	42.6684	15.6145	36.595	17.0489	6.44894	67.3461	53.8768	0.718011	0.648463	0.650042	0.714334
		C1475	509.612	2.2589	3.3828	17.3649	46.8815	29.5167	62.9601	33.2241	15.042	79.5821	63.6657	1.17343	0.793999	1.05072	0.676072			H126	469.667	1.76581	2.41433	9.27156	20.4874	11.2159	54.7451	26.8614	5.26772	37.8075	30.246	0.564858	0.325278	1.26345	0.943873
		C2009	488.613	2.4433	3.73609	21.0883	59.5422	38.454	64.5827	34.6028	18.7891	88.8742	71.0994	1.07117	0.644618	1.23517	0.768786			H197	429.646	2.42962	3.06414	20.843	36.8803	16.0373	43.4847	20.7079	6.89034	99.2746	79.4196	1.079	0.922736	1.2694	0.986948
		C1476	414.079	2.34852	3.27387	19.1021	43.3429	24.2408	55.928	28.2648	10.0376	98.3479	78.6784	1.27942	0.8202	1.29066	0.95201			H198	431.831	2.54565	3.13773	23.3706	39.0551	15.6845	40.16	18.8696	6.77306	68.4164	54.7332	1.22874	0.994776	0.56321	0.444202
		C2011	417.217	2.21852	3.4267	16.6179	48.359	31.7412	65.6365	35.258	13.243	93.3418	74.6734	1.40549	0.798965	1.24384	0.825553
		C1477	493.895	2.49885	3.80635	22.3004	62.2001	39.8996	64.1472	34.3506	19.7062	99.4054	79.5243	1.22829	0.8053	1.18996	0.696317		Lonp1CKO-HET
		C1478	452.398	2.73912	3.70706	27.9949	58.403	30.4081	52.0659	26.1108	13.7565	71.9295	57.5436	0.888768	0.646601	0.872971	0.5685			C210	364.336	2.87247	3.50696	31.4687	51.121	19.6522	38.4426	18.0923	7.16001	82.8107	66.2486	1.04215	0.788702	0.801962	0.660948
		C1481	415.225	2.24288	3.51128	17.2353	51.6241	34.3887	66.6138	36.1236	14.2791	143.476	114.781	1.52692	0.938429	1.32738	1.19175			C1155	353.617	2.59599	3.71647	24.5177	58.9035	34.3858	58.3765	30.149	12.1594	55.0104	44.0083	0.52143	0.304688	0.982065	0.67508
		C1482	491.28	2.46389	3.86033	21.5324	64.3556	42.8232	66.5415	36.1742	21.0382	132.27	105.816	1.7209	1.08091	1.03718	0.737612			C1157	496.086	1.79035	2.65483	9.61272	25.9619	16.3492	62.9738	32.5625	8.11062	50.5699	40.4559	1.28009	0.897903	0.870386	0.503478
		C1499	465.458	1.63549	2.51647	7.62241	22.7434	15.1209	66.4851	35.0088	7.03816	66.9932	53.5945	1.39536	0.926617	1.29784	0.857813			C1158	512.251	2.81462	3.20168	29.934	41.0183	11.0843	27.0229	12.0891	5.67797	117.092	93.6734	1.52761	1.32109	0.756134	0.718935
																				C1186	413.717	3.13803	3.96611	39.0763	68.6136	29.5373	43.0488	20.879	12.2201	109.241	87.3929	1.10271	0.78914	0.958284	0.742044
																				C1199	396.494	2.61644	3.42594	25.2924	48.3196	23.0272	47.656	23.6284	9.13015	63.1076	50.486	0.635207	0.396515	0.992443	0.821327
																				C1201	415.417	1.97923	2.92383	12.428	32.8883	20.4603	62.2116	32.307	8.49957	75.3409	60.2727	1.44381	1.02831	0.784028	0.635348
																				C1205	408.015	2.04192	3.18902	13.4523	40.6302	27.1778	66.8907	35.9704	11.089	60.5958	48.4766	0.999466	0.568619	1.01747	0.723395
																				C1995	440.135	2.92201	3.6995	32.8957	58.1778	25.2821	43.4567	21.016	11.1275	86.5178	69.2142	1.2847	0.864833	0.738872	0.53752

## Sheet: Staining quantification
Masson's Trichrome quantification
		%Area		WT		Lonp1-gKO HET		Cre-Control				Lonp1cKO-Het
			H114	H117	H118	H111	H112	C1475	C1476	C1499	C1543	C1451	C1456	C1458
	(Colour_3)		0.562	0.473	0.489	1.227	0.616	0.376	0.619	0.61	0.474	0.392	0.645	0.791
	(Colour_2)		14.078	5.992	12.15	18.282	15.276	4.022	5.475	22.298	14.71	25.291	26.808	17.1
	(Colour_1)		81.714	73.307	81.485	81.927	83.828	67.732	84.392	86.979	68.054	81.074	65.623	77.311
H&E Nuclei Count			WT	Lonp1-gKO HET	Cre-Control	Lonp1cKO-Het
			406	523	487	505
			562	576	543	542
			412	524	645	519
			526	628	387	658
			414		612

## Sheet: RT_PCR
Lonp1								Tfam								Hspa9									Atf3
18S		Av. CT	Delta CT	Delta-Delta CT	Expression	Average		18S		Av. CT	Delta CT	Delta-Delta CT	Expression	Average		18S		Av. CT	Delta CT	Delta-Delta CT	Expression	Average			18S		Av. CT	Delta CT	Delta-Delta CT	Expression	Average
15.9437		31.1654	15.2216	0	1			15.8187		31.1697	15.351	0	1			15.8475		28.6361	12.7886	0	1				15.5886		36.5162	20.9276	0	1			Mfn1	92424
16.647	H009	31.3453	14.6983	-0.523335	1.43727			16.647	H009	32.1512	15.5041	0.153154	0.899283			16.4871	H009	29.1474	12.6603	-0.128347	1.09304				15.8501	H009	36.6031	20.753	-0.174622	1.12867			18S		Av. CT	Delta CT	Delta-Delta CT	Expression	Average
15.907	H012	31.0717	15.1647	-0.056926	1.04025			15.907	H012	31.0405	15.1335	-0.21747	1.16269			15.214	H012	28.2569	13.0429	0.254278	0.838407				15.3681	H012	36.6027	21.2346	0.306949	0.808349			15.0339		30.2886	15.2547	0	1
16.5186	H018	32.1433	15.6248	0.403138	0.756212			15.5186	H018	31.0881	15.5695	0.218533	0.859439			16.7963	H018	29.665	12.8687	0.0800843	0.946002				16.508	H018	36.407	19.899	-1.02863	2.04009			15.2937	H009	30.2482	14.9545	-0.300274	1.23138
15.3994	H021	30.7807	15.3813	0.159666	0.895232	1.02377		15.3994	H021	30.5666	15.1672	-0.183729	1.13582	1.02795		15.4764	H021	28.2572	12.7808	-0.00778175	1.00541	1.00544			15.0273	H021	37.3483	22.321	1.39335	0.38068	1.10122		15.2358	H012	30.2549	15.0191	-0.235659	1.17744
16.1356	H016	31.1076	14.9721	-0.249548	1.18883			16.1356	H016	30.9932	14.8577	-0.493289	1.40765			15.9215	H016	28.6514	12.7299	-0.0587299	1.04155				15.4358	H016	36.148	20.7122	-0.215412	1.16104			15.9677	H018	31.2753	15.3076	0.0528453	0.964033
15.4041	H026	30.9096	15.5055	0.28388	0.821379			15.4041	H026	31.0641	15.66	0.309076	0.807159			15.3574	H026	28.2819	12.9245	0.13586	0.910127				15.1543	H026	35.7772	20.6229	-0.304719	1.23518			14.8089	H021	29.961	15.1522	-0.102574	1.07369	1.0205
15.3191	H027	30.2478	14.9287	-0.292945	1.22514			15.3191	H027	30.319	14.9999	-0.351028	1.27547			15.2542	H027	27.7768	12.5226	-0.266014	1.20248				15.078	H027	36.4039	21.3259	0.398244	0.758781			14.6067	H016	30.6101	16.0034	0.748666	0.595154
16.2192	H028	31.7169	15.4977	0.276069	0.825838			16.2192	H028	32.1349	15.9157	0.564755	0.67607			16.2731	H028	29.0524	12.7793	-0.00934907	1.0065				16.2872	H028	36.8396	20.5525	-0.375159	1.29698			14.3612	H026	29.6085	15.2473	-0.0074057	1.00515
15.9778	H008	32.4313	16.4535	1.23183	0.425776			15.9778	H008	30.7537	14.7759	-0.575066	1.48975			15.7906	H008	27.9245	12.134	-0.654665	1.57425				15.5117	H008	35.4501	19.9384	-0.989209	1.9851			14.5614	H027	29.6268	15.0654	-0.18932	1.14023
15.6319	H010	32.4527	16.8208	1.59912	0.330078			15.6319	H010	31.5185	15.8866	0.535683	0.689832			15.3015	H010	28.5751	13.2735	0.48489	0.714552				15.0746	H010	35.8218	20.7473	-0.180336	1.13315			15.4359	H028	30.7243	15.2885	0.0337215	0.976897
15.2153	H011	31.8705	16.6552	1.43359	0.37021			15.2153	H011	30.8058	15.5906	0.239598	0.846982			15.1906	H011	27.9734	12.7829	-0.00574276	1.00399				14.9171	H011	36.2975	21.3804	0.452831	0.730608			15.0979	H008	29.6986	14.6007	-0.653998	1.57352
15.4085	H020	31.6413	16.2328	1.01121	0.496129			15.4085	H020	30.7138	15.3054	-0.0456032	1.03211			15.2944	H020	27.9864	12.6919	-0.0966905	1.06932				15.372	H017	35.3371	19.9651	-0.962509	1.9487			14.6791	H010	30.3201	15.641	0.386287	0.765096
17.1989	H025	33.3822	16.1834	0.961744	0.513436			17.1989	H025	32.2367	15.0378	-0.313152	1.24242			16.8095	H014	28.7347	11.9252	-0.863453	1.81939				16.8864	H014	37.8657	20.9793	0.0516944	0.964803			14.2446	H011	30.3228	16.0782	0.823437	0.565094
15.6708	H029	31.9642	16.2934	1.07176	0.475738	0.4527		15.6708	H029	31.0746	15.4038	0.0528077	0.964058	0.946085		17.1989	H025	29.7048	12.5059	-0.282733	1.2165	1.2363			16.9288	H025	37.2844	20.3556	-0.572029	1.48661	1.32223		14.9752	H017	29.8239	14.8487	-0.406008	1.32501
16.9779	H092	33.1976	16.2197	0.998069	0.50067			16.9779	H092	32.663	15.685	0.334076	0.793292			15.6708	H029	28.5271	12.8563	0.0676815	0.95417				15.31	H029	36.4346	21.1246	0.196984	0.872372			17.2693	H014	31.6823	14.413	-0.841715	1.79218
16.4362	H095	32.6305	16.1943	0.972663	0.509564			16.4362	H095	32.758	16.3217	0.970768	0.510235			15.5487	H030	27.8437	12.2949	-0.493696	1.40805				15.1602	H030	35.5453	20.3851	-0.542512	1.45651			16.848	H025	32.1725	15.3245	0.0697974	0.952772	1.13384
																																	14.9751	H029	30.2446	15.2695	0.0147282	0.989843
																																	16.0382	H030	31.1461	15.1078	-0.14692	1.1072
Clpp								mt-Atp6								mtDNA									Ndufs4
18S		Av. CT	Delta CT	Delta-Delta CT	Expression	Average		18S		Av. CT	Delta CT	Delta-Delta CT	Expression	Average		Tert		Av. CT	Delta CT	Delta-Delta CT	Expression	Average			18S		Av. CT	Delta CT	Delta-Delta CT	Expression	Average
15.9437		30.5622	14.6184	0	1			15.9828		18.9413	2.95844	0	1			26.0604		15.4249	-10.6355	0	1				15.9437		26.9308	10.987	0	1
16.647	H009	30.9433	14.2963	-0.32216	1.2502			16.647	H009	18.8466	2.19951	-0.758929	1.69223			26.2983	H009	15.4372	-10.8611	-0.225555	1.16923				16.647	H009	27.5815	10.9344	-0.052641	1.03716
15.907	H012	30.4347	14.5277	-0.0907525	1.06493			15.3994	H012	18.4938	3.09441	0.135965	0.910061			25.8596	H012	14.9203	-10.9393	-0.303775	1.23437				15.907	H012	26.9378	11.0308	0.0437826	0.970108
16.5186	H018	30.7878	14.2693	-0.349143	1.2738			16.7056	H018	19.1512	2.44551	-0.512932	1.42695			28.9823	H018	18.0221	-10.9602	-0.324642	1.25235				16.5186	H018	26.9282	10.4096	-0.577412	1.49217
15.3994	H021	30.0255	14.6261	0.00771704	0.994665	1.01871		16.0327	H021	19.0405	3.00778	0.049341	0.966378	1.05293		24.9234	H021	14.2271	-10.6963	-0.0607517	1.04301	1.0159			15.3994	H021	26.5759	11.1765	0.189444	0.876944	1.02903
16.1356	H016	30.5378	14.4022	-0.216166	1.16164			16.1356	H016	18.9932	2.85767	-0.100775	1.07235			24.9215	H016	14.3229	-10.5986	0.036905	0.974744				16.1356	H016	27.0218	10.8863	-0.10078	1.07235
15.4041	H026	30.4119	15.0078	0.389358	0.763469			15.4041	H026	19.2587	3.85458	0.896136	0.537324			26.6884	H026	16.424	-10.2644	0.371082	0.773203				15.4041	H026	26.9167	11.5126	0.525551	0.694694
15.3191	H027	30.106	14.7869	0.168527	0.889751			15.3191	H027	18.5756	3.25656	0.298121	0.813311			24.6686	H027	14.3642	-10.3044	0.331132	0.794913				15.3191	H027	26.6692	11.3501	0.363065	0.777511
16.2192	H028	31.2503	15.031	0.41262	0.751258			16.2192	H028	19.1707	2.95151	-0.00692764	1.00481			26.1411	H028	15.6811	-10.4599	0.175605	0.885396				16.2192	H028	26.8153	10.596	-0.39101	1.31131
15.9778	H008	30.2823	14.3045	-0.313945	1.2431			15.5896	H017	18.3369	2.74728	-0.211161	1.15762			29.0684	H008	18.1606	-10.9079	-0.272352	1.20777				15.9778	H008	26.8294	10.8516	-0.135443	1.09843
15.6319	H010	31.3758	15.7439	1.12552	0.458336			16.4358	H019	18.451	2.01519	-0.943253	1.92286			25.0276	H010	14.0994	-10.9282	-0.292672	1.22491				15.6319	H010	27.4691	11.8372	0.85019	0.554712
15.2153	H011	30.3494	15.1341	0.515661	0.699472			15.4085	H020	18.5829	3.17443	0.215993	0.860954			26.0395	H011	15.3174	-10.7221	-0.0865417	1.06182				15.2153	H011	26.7761	11.5608	0.573728	0.671878
15.4085	H020	30.2022	14.7937	0.175291	0.885589			15.4793	H022	18.5919	3.11252	0.154082	0.898704			24.4829	H017	13.8647	-10.6181	0.017365	0.988036				15.4085	H020	26.8836	11.4751	0.488035	0.712996
17.1989	H025	31.7817	14.5828	-0.0355913	1.02498			17.1989	H025	19.3754	2.17649	-0.781952	1.71946			25.047	H014	14.4448	-10.6022	0.0333117	0.977175				17.1989	H025	27.0764	9.87754	-1.10951	2.15772
15.6708	H029	30.3717	14.7009	0.0824716	0.944438	0.862161		15.6708	H029	18.9747	3.30385	0.345404	0.787087	1.21091		25.941	H025	15.8048	-10.1362	0.499282	0.707459	1.02668			15.6708	H029	26.7575	11.0867	0.099651	0.933259	0.904059
16.9779	H092	31.9035	14.9255	0.307116	0.808256			16.9779	H092	19.0742	2.09624	-0.862201	1.81781			26.295	H029	15.2564	-11.0386	-0.403078	1.32233				16.9779	H092	28.5038	11.5258	0.538756	0.688364
16.4362	H095	31.3181	14.8818	0.263414	0.833114			16.4362	H095	20.3401	3.90384	0.945399	0.519286			26.3155	H030	16.1461	-10.1694	0.466075	0.723931				16.4362	H095	28.6917	12.2555	1.26843	0.415111
Clpx								mt-Nd4								Hspd1									Atf4
18S		Av. CT	Delta CT	Delta-Delta CT	Expression	Average		18S		Av. CT	Delta CT	Delta-Delta CT	Expression	Average		18S		Av. CT	Delta CT	Delta-Delta CT	Expression	Average			18S		Av. CT	Delta CT	Delta-Delta CT	Expression	Average
15.9437		30.4054	14.4616	0	1			15.8475		19.3357	3.48817	0	1			15.6901		28.7267	13.0366	0	1				15.5886		28.5457	12.9571	0	1
16.647	H009	31.3993	14.7522	0.290596	0.817564			16.4871	H009	19.9988	3.51165	0.0234831	0.983854			15.981	H009	28.7421	12.7612	-0.275422	1.21035				15.8501	H009	28.887	13.0369	0.0798229	0.946174
15.907	H012	30.3886	14.4816	0.0199231	0.986285			15.214	H012	18.6172	3.40316	-0.0850098	1.06069			15.4735	H012	28.795	13.3215	0.284889	0.820805				15.3681	H012	28.3549	12.9867	0.0296096	0.979685
16.5186	H018	30.581	14.0625	-0.399176	1.31875			16.7963	H018	20.1051	3.30874	-0.179431	1.13244			16.4824	H018	29.1742	12.6918	-0.344756	1.26994				16.508	H018	29.4184	12.9104	-0.0467671	1.03295
15.3994	H021	29.5332	14.1338	-0.327793	1.25509	1.01748		15.4764	H021	18.7593	3.28295	-0.205217	1.15286	1.0088		15.0909	H021	28.489	13.3981	0.361472	0.77837	1.02596			15.0273	H021	28.2036	13.1763	0.219143	0.859076	1.00599
16.1356	H016	30.4472	14.3117	-0.149975	1.10955			15.9215	H016	19.3975	3.47594	-0.0122313	1.00851			15.8136	H016	28.3825	12.5689	-0.467709	1.38291				15.4358	H016	28.0982	12.6624	-0.29476	1.22668
15.4041	H026	29.9806	14.5765	0.114867	0.923468			15.3574	H026	19.0656	3.70824	0.22007	0.858524			15.2413	H026	28.6618	13.4205	0.383874	0.766377				15.1543	H026	28.1433	12.989	0.0318629	0.978156
15.3191	H027	29.7925	14.4734	0.0117887	0.991862			15.2542	H027	18.5928	3.33857	-0.149604	1.10927			15.1823	H027	28.0496	12.8673	-0.169285	1.1245				15.078	H027	27.8678	12.7898	-0.167357	1.123
16.2192	H028	31.1206	14.9014	0.439769	0.737253			16.2731	H028	20.1493	3.87611	0.387941	0.764219			16.2562	H028	29.5198	13.2635	0.226937	0.854447				16.2872	H028	29.3927	13.1056	0.148446	0.902222
15.9778	H008	29.8253	13.8474	-0.614199	1.53071			15.7906	H008	18.8463	3.05575	-0.43242	1.3495			15.5803	H008	28.2431	12.6629	-0.373726	1.29569				15.5117	H008	28.3137	12.802	-0.155117	1.11351
15.6319	H010	30.941	15.3091	0.847478	0.555756			15.3015	H010	19.4178	4.11622	0.628053	0.647049			15.0357	H010	29.2998	14.2641	1.22747	0.427065				15.0746	H010	28.1604	13.0858	0.12869	0.914662
15.2153	H011	30.0606	14.8453	0.383682	0.766479			15.1906	H011	18.6651	3.47458	-0.0135894	1.00946			15.0736	H011	28.4658	13.3922	0.355613	0.781537				14.9171	H011	28.4028	13.4857	0.528563	0.693245
15.4085	H020	29.8243	14.4158	-0.0458032	1.03226			15.2944	H020	18.6064	3.31193	-0.176238	1.12993			15.4253	H017	28.5691	13.1438	0.107201	0.928388				15.372	H017	27.9729	12.601	-0.356167	1.28002
17.1989	H025	31.8094	14.6105	0.14888	0.90195			16.8095	H014	20.0217	3.21212	-0.276046	1.21087			16.9212	H014	29.3206	12.3994	-0.637243	1.55535				16.8864	H014	29.2462	12.3598	-0.597367	1.51295
15.6708	H029	30.1024	14.4316	-0.0300583	1.02105	0.787375		17.1989	H025	19.8855	2.68661	-0.801558	1.74298	1.156		17.1178	H025	30.1381	13.0203	-0.0162587	1.01133	0.99933			16.9288	H025	29.0621	12.1332	-0.823897	1.77018	1.16058
16.9779	H092	33.0498	16.0718	1.61019	0.327555			15.6708	H029	18.9199	3.24903	-0.239139	1.18029			15.4536	H029	28.5089	13.0553	0.0186841	0.987133				15.31	H029	28.2381	12.9281	-0.0290204	1.02032
16.4362	H095	33.5128	17.0766	2.61495	0.163238			15.5487	H030	19.0691	3.52035	0.0321777	0.977943			15.134	H030	28.159	13.0249	-0.011691	1.00814				15.1602	H030	28.1469	12.9867	0.0295329	0.979737
Afg3l2								Dnm1l								mt-Co1									Pink1	92424
18S		Av. CT	Delta CT	Delta-Delta CT	Expression	Average		18S		Av. CT	Delta CT	Delta-Delta CT	Expression	Average		18S		Av. CT	Delta CT	Delta-Delta CT	Expression	Average			18S		Av. CT	Delta CT	Delta-Delta CT	Expression	Average
15.6901		30.4918	14.8016	0	1			15.6901		30.6507	14.9606	0	1			15.6901		18.9096	3.21941	0	1				15.0339		30.3018	15.2679	0	1
15.981	H009	30.5417	14.5607	-0.240922	1.18175			15.981	H009	30.4074	14.4264	-0.534175	1.44811			15.981	H009	18.7135	2.73256	-0.486855	1.40139				15.2937	H009	30.4792	15.1855	-0.0823737	1.05876
15.4735	H012	30.0671	14.5936	-0.208027	1.15511			15.4735	H012	30.4074	14.9339	-0.0266866	1.01867			15.4735	H012	18.9447	3.47119	0.251777	0.839861				15.2358	H012	30.1577	14.9219	-0.345945	1.27098
16.4824	H018	31.5611	15.0787	0.277089	0.825255			16.4824	H018	31.032	14.5497	-0.410904	1.32952			16.4824	H018	19.1195	2.63719	-0.582222	1.49715				15.9677	H018	30.8152	14.8474	-0.420424	1.33832
15.0909	H021	30.1958	15.1049	0.303272	0.810412	1.0162		15.0909	H021	30.4767	15.3858	0.42525	0.744709	1.02973		15.0909	H021	18.5599	3.46904	0.249624	0.841116	1.03487			14.8089	H021	30.1588	15.3499	0.0820349	0.944724	1.02919
15.8136	H016	30.2053	14.3917	-0.409931	1.32862			15.8136	H016	30.5227	14.7092	-0.251407	1.19037			15.8136	H016	18.8058	2.99225	-0.227158	1.17053				14.6067	H016	29.9163	15.3095	0.0416748	0.971526
15.2413	H026	30.299	15.0577	0.256083	0.837358			15.2413	H026	30.6512	15.4099	0.449366	0.732365			15.2413	H026	18.6925	3.45121	0.2318	0.851572				14.3612	H026	30.3725	16.0113	0.743414	0.597324
15.1823	H027	29.8779	14.6957	-0.105975	1.07622			15.1823	H027	30.2545	15.0722	0.111624	0.925546			15.1823	H027	18.3996	3.2174	-0.00201524	1.0014				14.5614	H027	30.1039	15.5426	0.274685	0.826631
16.2562	H028	31.1863	14.93	0.12841	0.914839			16.2562	H028	31.4537	15.1975	0.236932	0.848548			16.2562	H028	20.0407	3.78446	0.56505	0.675932				15.4359	H028	30.4107	14.9748	-0.293066	1.22524
15.5803	H008	30.0011	14.4209	-0.380759	1.30203			15.5803	H008	29.9286	14.3484	-0.61222	1.52861			15.5803	H008	18.5188	2.93854	-0.280873	1.21493				15.0979	H008	29.4502	14.3523	-0.915533	1.88627
15.0357	H010	30.5372	15.5015	0.699831	0.615644			15.0357	H010	30.7896	15.7538	0.793251	0.577042			15.0357	H010	19.3422	4.30644	1.08702	0.470731				14.6791	H010	30.4132	15.7342	0.466289	0.723824
15.0736	H011	30.0164	14.9427	0.141104	0.906825			15.0736	H011	30.2349	15.1613	0.200707	0.870124			15.0736	H011	18.6164	3.54272	0.323303	0.799238				14.2446	H011	29.2793	15.0347	-0.233165	1.17541
15.4253	H017	30.1699	14.7446	-0.0570465	1.04033			15.4253	H017	30.4557	15.0304	0.0698538	0.952735			15.4253	H017	18.5127	3.08744	-0.131973	1.09579				14.9752	H017	30.3279	15.3527	0.0848673	0.942871
16.9212	H014	30.7954	13.8741	-0.927476	1.90195			16.9212	H014	31.1964	14.2752	-0.685425	1.60818			16.9212	H014	19.1041	2.18286	-1.03655	2.05132				17.2693	H014	32.0817	14.8124	-0.455518	1.37127
17.1178	H025	31.2612	14.1434	-0.658212	1.57813	1.2015		17.1178	H025	32.0076	14.8898	-0.070774	1.05028	1.03763		17.1178	H025	19.6674	2.5496	-0.669813	1.59087	1.08409			16.848	H025	31.2396	14.3917	-0.876204	1.83554	1.3684
15.4536	H029	30.0977	14.644	-0.157603	1.11543			15.4536	H029	30.6352	15.1815	0.220949	0.858001			15.4536	H029	19.0991	3.64541	0.426002	0.744322				14.9751	H029	29.1184	14.1433	-1.12458	2.18039
15.134	H030	29.732	14.5979	-0.203691	1.15164			15.134	H030	30.3188	15.1847	0.224145	0.856102			15.134	H030	18.8567	3.72261	0.5032	0.70554				16.0382	H030	31.5721	15.5339	0.266019	0.831611
Spg7								mt-Nd6								mt-Co2									Fis1	92424
18S		Av. CT	Delta CT	Delta-Delta CT	Expression	Average		18S		Av. CT	Delta CT	Delta-Delta CT	Expression	Average		18S		Av. CT	Delta CT	Delta-Delta CT	Expression	Average			18S		Av. CT	Delta CT	Delta-Delta CT	Expression	Average
15.9437		31.7699	15.8261	0	1			15.6901		19.9563	4.26617	0	1			15.6901		19.0219	3.33173	0	1				15.0339		30.4271	15.3932	0	1
16.647	H009	32.0946	15.4476	-0.378533	1.30002			15.981	H009	19.8751	3.8941	-0.372074	1.29421			15.981	H009	19.1015	3.1205	-0.211232	1.15768				15.2937	H009	30.4011	15.1074	-0.285816	1.2191
15.907	H012	31.5678	15.6608	-0.165295	1.1214			15.4735	H012	20.0218	4.54833	0.282156	0.822361			15.4735	H012	18.9744	3.50088	0.169152	0.889365				15.2358	H012	30.7141	15.4783	0.0850822	0.942731
16.5186	H018	31.85	15.3314	-0.49471	1.40904			16.4824	H018	20.066	3.58361	-0.682561	1.60499			16.4824	H018	19.921	3.43863	0.106899	0.928582				15.9677	H018	30.9367	14.969	-0.424256	1.34188
15.3994	H021	31.4021	16.0027	0.176593	0.88479	1.02213		15.0909	H021	19.5104	4.4195	0.153331	0.899172	1.03268		15.0909	H021	18.6711	3.58023	0.248498	0.841772	1.01041			14.8089	H021	29.5924	14.7835	-0.609705	1.52595	1.03587
16.1356	H016	32.1912	16.0556	0.229502	0.852929			15.8136	H016	19.9232	4.10964	-0.156525	1.1146			15.8136	H016	18.9506	3.13706	-0.194676	1.14447				14.6067	H016	30.0412	15.4345	0.0412604	0.971806
15.4041	H026	31.4791	16.075	0.248868	0.841556			15.2413	H026	19.9378	4.69647	0.430295	0.74211			15.2413	H026	18.775	3.5337	0.201969	0.869363				14.3612	H026	30.1699	15.8087	0.415427	0.749798
15.3191	H027	31.1403	15.8212	-0.004938	1.00343			15.1823	H027	19.4711	4.28881	0.0226425	0.984428			15.1823	H027	18.5314	3.34911	0.0173816	0.988024				14.5614	H027	30.4948	15.9334	0.540186	0.687682
16.2192	H028	32.4339	16.2146	0.388513	0.763917			16.2562	H028	20.8451	4.58891	0.322736	0.799552			16.2562	H028	19.25	2.99374	-0.337992	1.264				15.4359	H028	31.0669	15.6311	0.237822	0.848025
15.9778	H008	31.6169	15.6391	-0.187061	1.13844			15.5803	H008	19.6938	4.11354	-0.152628	1.11159			15.5803	H008	18.6901	3.10986	-0.221876	1.16625				15.0979	H008	30.8431	15.7452	0.351959	0.78352
15.6319	H010	31.8895	16.2576	0.431502	0.741489			15.0357	H010	20.3128	5.27712	1.01095	0.496219			15.0357	H010	19.3225	4.28678	0.955047	0.515825				14.6791	H010	29.9689	15.2898	-0.103384	1.07429
15.4085	H020	31.6097	16.2013	0.375145	0.771028			15.0736	H011	19.5521	4.47849	0.212322	0.863147			15.0736	H011	18.6085	3.53482	0.203086	0.868691				14.2446	H011	29.7899	15.5453	0.152079	0.899952
15.4793	H022	31.5986	16.1192	0.293127	0.816131			15.4253	H017	19.2507	3.82543	-0.440737	1.3573			15.4253	H017	18.4308	3.00551	-0.326218	1.25372				14.9752	H017	29.8347	14.8595	-0.533707	1.44764
17.1989	H025	32.7927	15.5938	-0.232283	1.17469			16.9212	H014	19.843	2.92177	-1.3444	2.53925			16.9212	H014	19.7331	2.81187	-0.519861	1.43382				17.2693	H014	31.5869	14.3176	-1.07563	2.10765
15.6708	H029	31.3774	15.7066	-0.119507	1.08636	1.16299		17.1178	H025	20.5403	3.42254	-0.843631	1.79456	1.22555		17.1178	H025	19.9343	2.81649	-0.515238	1.42923	1.0558			16.848	H025	32.0681	15.2202	-0.173067	1.12745	1.3248
16.9779	H092	31.8397	14.8618	-0.96435	1.95118			15.4536	H029	19.8941	4.44043	0.174257	0.886224			15.4536	H029	18.9995	3.54589	0.214157	0.86205				14.9751	H029	30.2848	15.3097	-0.083553	1.05962
16.4362	H095	31.5623	15.1261	-0.700044	1.62455			15.134	H030	19.8036	4.66951	0.403343	0.756104			15.134	H030	18.5911	3.45704	0.125308	0.916808				16.0382	H030	30.3622	14.324	-1.06922	2.09829
Lonp1								mtDNA									mt-Co1								Hspd1
18S		Av. CT	Delta CT	Delta-Delta CT	Expression	Average		Tert		Av. CT	Delta CT	Delta-Delta CT	Expression	Average			18S		Av. CT	Delta CT	Delta-Delta CT	Expression	Average		18S		Av. CT	Delta CT	Delta-Delta CT	Expression	Average
17.2196		31.6711	14.4515	0	1			24.3693		15.1428	-9.22645	0	1				17.2196		20.6625	3.44286	0	1			15.9214		30.5866	14.6652	0	1			Pink1
17.4914	C741	32.2063	14.7149	0.263394	0.833125			23.9195	C741	14.9879	-8.93156	0.294895	0.815132				17.4914	C741	21.0682	3.57677	0.133916	0.911354			16.2028	C741	30.7972	14.5944	-0.0708333	1.05032			18S		Av. CT	Delta CT	Delta-Delta CT	Expression	Average
17.9291	C743	32.2263	14.2971	-0.154402	1.11296			24.0458	C743	14.68	-9.36573	-0.139278	1.10135				17.9291	C743	21.2528	3.32364	-0.119217	1.08615			16.102	C743	30.8627	14.7607	0.0954767	0.935963			15.9214		32.3678	16.4464	0	1
16.3129	C853	31.2177	14.9048	0.453251	0.730395			24.843	C853	15.4585	-9.38447	-0.158021	1.11576				16.3129	C853	19.3891	3.07624	-0.366616	1.28933			15.6446	C853	29.9816	14.3371	-0.328163	1.25541			16.2028	C741	32.9727	16.7699	0.323497	0.799131
17.8881	C584	32.4426	14.5545	0.102955	0.931124	1.02152		24.2853	C854	15.2391	-9.04623	0.180225	0.882565	1.16181			17.8881	C584	21.5097	3.62158	0.178725	0.883483	1.01142		16.2661	C584	31.402	15.1359	0.470697	0.721616	1.02186		16.102	C743	33.0671	16.9651	0.518667	0.698017
16.385	C1183	30.4337	14.0487	-0.402772	1.32205			23.4577	C584F	14.4357	-9.02203	0.204419	0.867888				16.385	C1183	20.0949	3.70993	0.267075	0.831003			15.2475	C1183	29.5208	14.2734	-0.391853	1.31208			15.6446	C853	31.7494	16.1049	-0.341533	1.2671
17.3111	C1184	31.5001	14.1891	-0.262426	1.19949			25.6692	C1183	16.0475	-9.62172	-0.395265	1.31518				17.3111	C1184	20.66	3.34897	-0.0938831	1.06724			16.0655	C1184	30.9554	14.8899	0.224677	0.855787			16.2661	C584	32.2404	15.9743	-0.472113	1.38714	1.03108
15.7857	C394	31.3149	15.5292	1.07766	0.473796			24.3643	C1184	15.1509	-9.21343	0.0130252	0.991012				15.7857	C394	20.121	4.33527	0.892414	0.538712			14.2977	C394	28.7993	14.5016	-0.163643	1.12011			15.2475	C1183	31.8566	16.6092	0.162767	0.89331
15.3776	C397	30.974	15.5963	1.14481	0.452249			24.0359	C374	14.641	-9.39488	-0.168425	1.12383				15.3776	C397	18.9369	3.55929	0.116438	0.922462			13.8614	C397	27.6826	13.8212	-0.844043	1.79507			16.0655	C1184	32.3207	16.2551	-0.191283	1.14178
15.6156	C402	31.64	16.0244	1.57286	0.336141			24.076	C391	14.905	-9.17103	0.0554252	0.962311				15.6156	C402	19.1714	3.55579	0.112939	0.924702			14.4615	C402	29.0239	14.5624	-0.102803	1.07386			14.2977	C394	29.0221	14.7244	-1.72205	3.29906
14.4029	C796	31.5313	17.1284	2.67684	0.156383			24.1233	C402	14.0203	-10.103	-0.876555	1.83599	1.13571			14.4029	C796	18.7975	4.39455	0.951691	0.517026			14.0644	C796	28.2759	14.2114	-0.453793	1.36964			13.8614	C397	28.6855	14.8241	-1.62231	3.07868
14.665	C798	31.2534	16.5884	2.13686	0.227374	0.317736		23.832	C796	13.9988	-9.83319	-0.606735	1.52281				14.665	C798	18.6445	3.97947	0.536613	0.689388	0.709254		14.2283	C798	28.1685	13.9401	-0.725083	1.653	1.48629		14.4615	C402	29.1996	14.7381	-1.70829	3.26774
15.4653	C805	31.8576	16.3923	1.94079	0.260473			23.8149	C798	14.8943	-8.92064	0.305814	0.808986				15.4653	C805	19.5006	4.03527	0.592412	0.663233			14.6733	C805	28.4079	13.7346	-0.930613	1.90609			14.0644	C796	29.5342	15.4698	-0.976653	1.9679
								24.3609	C805	15.9824	-8.37846	0.847992	0.555557																				14.2283	C798	29.8305	15.6022	-0.844243	1.79532	2.63966
Clpp								25.4654	C807	15.877	-9.58843	-0.361975	1.28518				mt-Co2								Hspa9								14.6733	C805	29.8392	15.1659	-1.28052	2.42927
18S		Av. CT	Delta CT	Delta-Delta CT	Expression	Average											18S		Av. CT	Delta CT	Delta-Delta CT	Expression	Average		18S		Av. CT	Delta CT	Delta-Delta CT	Expression	Average
17.2196		32.4483	15.2286	0	1			Tfam									17.2196		21.037	3.81741	0	1			17.2196		30.29	13.0703	0	1			Dnm1l
17.4914	C741	32.9678	15.4764	0.247781	0.842191			18S		Av. CT	Delta CT	Delta-Delta CT	Expression	Average			17.4914	C741	21.4631	3.97164	0.154233	0.89861			18.4914	C741	31.7211	13.2297	0.159302	0.895458			18S		Av. CT	Delta CT	Delta-Delta CT	Expression	Average
17.9291	C743	33.4284	15.4993	0.270661	0.82894			17.2196		34.2331	17.0135	0	1				17.9291	C743	21.8123	3.88317	0.065761	0.955441			17.9291	C743	31.0159	13.0868	0.0164217	0.988682			15.8853		35.0343	19.149	0	1
16.3129	C853	31.2122	14.8993	-0.329326	1.25643			18.4914	C741	35.5429	17.0515	0.0379417	0.974044				16.3129	C853	20.4634	4.15047	0.333065	0.793848			16.3129	C853	29.0213	12.7084	-0.361982	1.28519			16.2028	C741	34.8733	18.6705	-0.478481	1.39328
17.8881	C584	33.3121	15.424	0.195351	0.873361	1.01592		17.9291	C743	35.3316	17.4024	0.388925	0.763698				17.8881	C584	21.5931	3.70497	-0.112438	1.08105	1.01141		18.8881	C584	32.3026	13.4144	0.344075	0.787813	1.01548		15.6446	C853	34.9686	19.3241	0.175054	0.885734
16.385	C1183	31.5532	15.1682	-0.060473	1.04281			16.3129	C853	33.0013	16.6884	-0.325092	1.25274				16.385	C1183	19.8514	3.4664	-0.351012	1.27545			14.385	C1183	27.1625	12.7775	-0.292898	1.2251			16.2661	C584	35.044	18.7779	-0.371081	1.29332
17.3111	C1184	32.2157	14.9046	-0.323993	1.25179			18.8881	C584	36.0439	17.1557	0.142215	0.906127	1.01252			17.3111	C1184	21.0389	3.7278	-0.0896098	1.06408			17.3111	C1184	30.5165	13.2054	0.135082	0.910618			15.2475	C1183	34.2432	18.9957	-0.153281	1.1121	1.04956
15.7857	C394	30.4079	14.6222	-0.606427	1.52248			14.385	C1183	31.339	16.9539	-0.059575	1.04216				15.7857	C394	20.1125	4.32679	0.509386	0.702521			15.9044	C394	28.5383	12.6339	-0.436442	1.35326			16.0655	C1184	36.0423	19.9768	0.827789	0.563392
15.3776	C397	29.9109	14.5333	-0.695345	1.61927			17.3111	C1184	34.1402	16.8291	-0.184415	1.13636				15.3776	C397	19.8285	4.45081	0.633402	0.644655			14.9716	C397	27.6573	12.6857	-0.384628	1.30552			14.2977	C394	33.3447	19.047	-0.101991	1.07325
15.6156	C402	30.3627	14.7471	-0.481543	1.39624			15.9044	C394	32.7195	16.8151	-0.198428	1.14745				15.6156	C402	19.3737	3.75805	-0.0593604	1.042			15.0491	C402	28.0144	12.9653	-0.105058	1.07554			13.8614	C397	30.6676	16.8062	-2.34286	5.07308
14.4029	C796	30.5736	16.1707	0.942029	0.520501			14.9716	C397	31.3577	16.3861	-0.627445	1.54483				14.4029	C796	19.0099	4.60701	0.7896	0.578505			13.2841	C796	25.8246	12.5405	-0.529828	1.44376			14.0644	C796	33.064	18.9996	-0.149431	1.10913
14.665	C798	30.1872	15.5222	0.293592	0.815868	1.1288		15.0491	C402	31.0748	16.0257	-0.987855	1.98323				14.665	C798	18.5802	3.91522	0.097815	0.934447	0.772869		16.2982	C798	28.5814	12.2831	-0.787208	1.72573	1.42582		14.2283	C798	31.3157	17.0874	-2.06164	4.17461
15.4653	C805	30.8485	15.3832	0.154553	0.898411			13.2841	C796	29.3759	16.0918	-0.921695	1.89434				15.4653	C805	19.7268	4.26143	0.444024	0.735081			16.3651	C805	28.712	12.3469	-0.723448	1.65112			14.6733	C805	31.4288	16.7555	-2.39356	5.25451
								16.2982	C798	32.5754	16.2772	-0.736375	1.66598	1.64494																									3.33692
Clpx								16.3651	C805	32.6704	16.3053	-0.708215	1.63378				mt-Atp6								Atf4
18S		Av. CT	Delta CT	Delta-Delta CT	Expression	Average											18S		Av. CT	Delta CT	Delta-Delta CT	Expression	Average		18S		Av. CT	Delta CT	Delta-Delta CT	Expression	Average		Fis1
17.2196		33.3339	16.1143	0	1			mt-Nd4									17.2196		21.0304	3.81077	0	1			15.9214		30.17	14.2486	0	1			18S		Av. CT	Delta CT	Delta-Delta CT	Expression	Average
18.4914	C741	34.3279	15.8364	-0.277848	1.21239			18S		Av. CT	Delta CT	Delta-Delta CT	Expression	Average			17.4914	C741	21.4628	3.97139	0.16062	0.894641			16.2028	C741	30.8458	14.643	0.394438	0.760786			15.9214		32.1695	16.2481	0	1
17.9291	C743	33.9476	16.0184	-0.0958447	1.06869			17.2196		21.7394	4.51979	0	1				17.9291	C743	21.7934	3.8643	0.0535325	0.963574			16.102	C743	30.1498	14.0478	-0.200822	1.14935			16.2028	C741	32.8546	16.6518	0.403712	0.755911
16.3129	C853	32.279	15.9661	-0.148221	1.1082			18.4914	C741	22.9343	4.44287	-0.076927	1.05477				16.3129	C853	20.1347	3.82183	0.0110652	0.99236			15.6446	C853	29.4794	13.8348	-0.413802	1.33219			16.102	C743	32.2869	16.185	-0.0630983	1.04471
18.8881	C584	34.7635	15.8754	-0.238935	1.18012	1.01847		17.9291	C743	22.4047	4.47551	-0.0442837	1.03117				17.8881	C584	21.8503	3.96214	0.151377	0.900391	1.00636		16.2661	C584	30.3382	14.0721	-0.176532	1.13016	1.02006		15.6446	C853	31.6033	15.9587	-0.289328	1.22207
14.385	C1183	30.7636	16.3786	0.264312	0.832596			16.3129	C853	21.1385	4.82559	0.305796	0.808996				16.385	C1183	20.1309	3.74586	-0.0649102	1.04602			15.2475	C1183	29.5875	14.34	0.0914283	0.938593			16.2661	C584	32.9111	16.645	0.396962	0.759456	1.02198
17.3111	C1184	33.9219	16.6108	0.496537	0.708806			18.8881	C584	23.1874	4.29926	-0.220537	1.16517	1.0066			17.3111	C1184	20.8101	3.49908	-0.311684	1.24116			16.0655	C1184	30.6194	14.5539	0.305288	0.80928			15.2475	C1183	31.1159	15.8685	-0.379598	1.30098
15.9044	C394	31.0545	15.1501	-0.964195	1.95097			14.385	C1183	18.828	4.44303	-0.076767	1.05465				15.7857	C394	20.0088	4.22307	0.412301	0.751424			14.2977	C394	28.6781	14.3804	0.131778	0.912706			16.0655	C1184	32.2449	16.1794	-0.0686483	1.04873
14.9716	C397	29.8927	14.9211	-1.19317	2.28655			17.3111	C1184	21.9436	4.63251	0.112718	0.924844				15.3776	C397	19.0744	3.69676	-0.114004	1.08223			13.8614	C397	28.6827	14.8213	0.572698	0.672358			14.2977	C394	30.4842	16.1865	-0.0615183	1.04356
15.0491	C402	29.7239	14.6748	-1.4395	2.71228			15.9044	C394	20.8056	4.90119	0.381393	0.767696				15.6156	C402	19.9019	4.28631	0.475539	0.719198			14.4615	C402	28.6328	14.1713	-0.0773117	1.05505			13.8614	C397	30.5001	16.6387	0.390682	0.762769
13.2841	C796	30.3058	17.0218	0.907469	0.53312			14.9716	C397	20.039	5.06741	0.54762	0.684148				14.4029	C796	18.2625	3.85957	0.0488065	0.966736			14.0644	C796	29.7637	15.6993	1.45069	0.365847			14.4615	C402	30.7785	16.317	0.0689617	0.953324
16.2982	C798	31.3272	15.029	-1.08528	2.12179	1.82375		15.0491	C402	20.0873	5.03818	0.518386	0.698152				14.665	C798	18.7423	4.07728	0.266515	0.831325	0.865821		14.2283	C798	29.2968	15.0685	0.819848	0.566501	0.786741		14.0644	C796	30.9627	16.8983	0.650222	0.637182
16.3651	C805	32.0595	15.6944	-0.419871	1.33781			13.2841	C796	17.8413	4.55719	0.0373997	0.97441				15.4653	C805	19.5208	4.05542	0.244658	0.844016			14.6733	C805	28.7228	14.0495	-0.199102	1.14798			14.2283	C798	30.7664	16.5381	0.290052	0.817873	0.870224
								16.2982	C798	20.9866	4.68839	0.1686	0.889706	0.771385																			14.6733	C805	30.9118	16.2385	-0.00953833	1.00663
Afg3l2								16.3651	C805	21.5881	5.22302	0.703223	0.614199												Atf3
18S		Av. CT	Delta CT	Delta-Delta CT	Expression	Average																			18S		Av. CT	Delta CT	Delta-Delta CT	Expression	Average		Mfn1
17.2196		32.1624	14.9428	0	1			mt-Nd6																	15.9214		31.2386	15.3172	0	1			18S		Av. CT	Delta CT	Delta-Delta CT	Expression	Average
17.4914	C741	32.7605	15.2691	0.326268	0.797597			18S		Av. CT	Delta CT	Delta-Delta CT	Expression	Average											16.2028	C741	31.64	15.4372	0.120027	0.920171			17.8461		31.7656	13.9195	0	1
17.9291	C743	32.7847	14.8556	-0.0872273	1.06233			15.9214		21.3632	5.44177	0	1												16.102	C743	31.2048	15.1028	-0.214383	1.16021			17.6046	C741	31.4728	13.8682	-0.0513038	1.0362
16.3129	C853	30.8837	14.5708	-0.372021	1.29416			16.2028	C741	21.08	4.87719	-0.564582	1.47896												15.6446	C853	30.7881	15.1436	-0.173593	1.12786			19.325	C743	32.9529	13.6279	-0.291559	1.22396
17.8881	C584	33.0303	15.1421	0.199317	0.870963	1.01235		16.102	C743	21.0409	4.93889	-0.502882	1.41704												16.2661	C584	31.9236	15.6575	0.340367	0.789841	1.00908		16.5584	C853	30.7547	14.1963	0.276778	0.825433
16.385	C1183	31.3668	14.9818	0.0389357	0.973373			15.6446	C853	21.1914	5.54681	0.105038	0.92978												15.2475	C1183	30.6344	15.3869	0.0697867	0.952779			18.8256	C584	33.0134	14.1877	0.268233	0.830336	1.01352
17.3111	C1184	32.1486	14.8376	-0.105273	1.0757			16.2661	C584	21.9145	5.64842	0.206648	0.866548	1.0386											16.0655	C1184	31.2405	15.175	-0.142203	1.10359			17.8305	C1183	31.846	14.0155	0.0960287	0.935605
15.7857	C394	30.4216	14.6359	-0.306954	1.23709			15.2475	C1183	21.087	5.83949	0.397718	0.759058												14.2977	C394	29.5653	15.2676	-0.0495533	1.03494			16.9324	C1184	30.5537	13.6213	-0.298176	1.22959
15.3776	C397	30.163	14.7853	-0.157496	1.11535			16.0655	C1184	21.8654	5.79983	0.358058	0.780214												13.8614	C397	28.3877	14.5263	-0.790843	1.73009			17.1816	C394	31.7103	14.5287	0.609161	0.655578
15.6156	C402	30.6823	15.0666	0.123817	0.917756			14.2977	C394	20.365	6.06725	0.625478	0.648205												14.4615	C402	29.8865	15.4251	0.107917	0.927927			15.0118	C397	29.9456	14.9338	1.0143	0.49507
14.4029	C796	30.2186	15.8156	0.872801	0.546086			13.8614	C397	20.206	6.34457	0.902798	0.534848												14.0644	C796	29.7468	15.6824	0.365247	0.776336			16.5461	C402	31.2745	14.7284	0.808921	0.570809
14.665	C798	30.018	15.353	0.410209	0.752514	0.893504		14.4615	C402	20.4166	5.95511	0.513338	0.700599												14.2283	C798	28.7647	14.5364	-0.780743	1.71802	1.35944		16.1107	C796	31.6674	15.5566	1.63713	0.321496
15.4653	C805	30.7442	15.2788	0.336014	0.792227			14.0644	C796	21.1991	7.1347	1.69293	0.309298												14.6733	C805	29.0128	14.3395	-0.977693	1.96931			15.6985	C798	30.8886	15.1901	1.27055	0.4145
								14.2283	C798	20.8164	6.58809	1.14632	0.451777	0.567284																			15.8828	C805	31.3046	15.4218	1.50231	0.352987
Spg7								14.6733	C805	20.513	5.83965	0.397878	0.758974
18S		Av. CT	Delta CT	Delta-Delta CT	Expression	Average
17.2196		34.5787	17.3591	0	1			Ndufs4
17.4914	C741	35.093	17.6016	0.242511	0.845273			18S		Av. CT	Delta CT	Delta-Delta CT	Expression	Average
17.9291	C743	35.3005	17.3713	0.0122451	0.991548			17.2196		28.6883	11.4687	0	1
16.3129	C853	33.8746	17.5617	0.202647	0.868955			18.4914	C741	29.6539	11.1625	-0.306188	1.23644
17.8881	C584	35.2942	17.406	0.0469555	0.967977	1.01021		17.9291	C743	30.1353	12.2061	0.737465	0.599792
16.385	C1183	33.59	17.205	-0.154062	1.1127			16.3129	C853	27.2287	10.9158	-0.552918	1.46705
17.3111	C1184	34.3198	17.0088	-0.350297	1.27482			18.8881	C584	29.8093	10.9212	-0.547492	1.46154	1.11948
15.7857	C394	32.5365	16.7508	-0.608259	1.52442			14.385	C1183	27.1505	12.7655	1.29679	0.40703
15.3776	C397	31.5816	16.204	-1.15511	2.22701			17.3111	C1184	28.1521	10.841	-0.627658	1.54506
15.6156	C402	31.9421	16.3265	-1.03259	2.0457			15.9044	C394	27.8797	11.9753	0.506582	0.703888
14.4029	C796	31.3308	16.9278	-0.431229	1.34838			14.9716	C397	27.1189	12.1473	0.678642	0.624753
14.665	C798	30.9979	16.3329	-1.02617	2.03661	1.75153		15.0491	C402	27.4655	12.4165	0.947775	0.518431
15.4653	C805	32.4161	16.9508	-0.408271	1.32709			13.2841	C796	27.9212	14.6372	3.16848	0.111222
								16.2982	C798	28.6455	12.3473	0.878632	0.543883	0.560846
								16.3651	C805	28.0465	11.6814	0.212735	0.8629

## Sheet: Complex activities 
Tissue ID	Complex I Activity of Sample				Complex II Activity of Sample				Complex III Activity of Sample				Complex IV Activity of Sample				Complex V Activity of Sample
H137M	725.806	Group A			382.199				1264.86				1016.22				677.419	Group A
H143M	322.581				342.932				1048.65				897.297				580.645
H149M	588.71				361.257				1200				508.108				516.129
H155F	741.935				371.728				1194.59				659.459				709.677
H153F	798.387				363.874				1264.86				810.811				419.355
H140F	669.355				361.257				1135.14				1156.76				548.387
H151M	798.387	Group B			376.963				1081.08				854.054				709.677	Group B
H135M	806.452				371.728				1194.59				1189.19				741.935
H152M	750				369.11				1135.14				983.784				774.194
H138F	798.387				366.492				1324.32				1167.57				645.161
H139F	653.226				342.932				1151.35				962.162				870.968
H154F	814.516				361.257				1081.08				1016.22				774.194
Tissue ID	Complex I Activity of Sample			Complex II Activity of Sample			Complex III Activity of Sample			Complex IV Activity of Sample			Complex V Activity of Sample
C1	1241.94	Group 1		756.545			1075.68			670.27			741.935
C2	1362.9			832.461			1194.59			972.973			758.065
C3	1104.84			709.424			924.324			908.108			500
C4	1177.42			774.869			1000			886.486			548.387
C5	959.677			696.335			886.486			778.378			500
C6	1080.65			769.634			1000			908.108			580.645
D1	1201.61	Group 2		746.073			1086.49			972.973			693.548
D2	838.71			657.068			783.784			627.027			435.484
D3	1193.55			769.634			1043.24			1037.84			645.161
D4	1193.55			712.042			962.162			713.514			564.516
D5	1185.48			727.749			1102.7			843.243			645.161
D6	854.839			719.895			1081.08			886.486			596.774
